# Supplementary material for: Leveraging interictal multimodal features and graph neural networks for automated planning of epilepsy surgery
Source: Brain Commun. 2025 Apr 16;7(3):fcaf140. doi: 10.1093/braincomms/fcaf140 (PMC12066826; doi:10.1093/braincomms/fcaf140)
Supplement: fcaf140_Supplementary_Data [file fcaf140_supplementary_data.zip]

Archive with 2 entries (2 files):
- Supplementary_Table_1.docx
- Supplementary_Table_2.xlsx
