# Supplementary material for: Leveraging interictal multimodal features and graph neural networks for automated planning of epilepsy surgery
Source: Brain Commun. 2025 Apr 16;7(3):fcaf140. doi: 10.1093/braincomms/fcaf140 (PMC12066826; doi:10.1093/braincomms/fcaf140)
Supplement: fcaf140_Supplementary_Data [file fcaf140_supplementary_data.zip › Supplementary_Table_2.xlsx]

## Sheet: Supplementary Table 2
Anonymized ID	Gender	Age at SEEG	Age at Seizure Onset	Precipitating events	Seizure Frequency/Monthly	MRI (signs of)	Type and side of epilepsy	Region SOZ (epileptogenic zone)	Intervention/ histopathology	Outcome (years) (Engel)
1	F	57	19	0	FIAS/8 plus	postischemic lesions within left T-O region and hippocampus	T / L	left hippocampus	AMTR/gliosis, hemosiderin within T pole	IA (8)
2	F	34	4	0	FIAS/50	hypotrophic right hippocampus	T / R	right hippocampus	AMTR/hippocampal sclerosis grade III	IA (3.5)
3	F	19	6	perinatal hypoxia	FIAS/4	gliosis and cortical abnormalities left P-O region	T / L	left TPO region	cortectomy/negat	IV (3)
4	F	33	16	perinatal hypoxia	FIAS/5	bilateral hippocampal sclerosis	T/bilaterally	hippocampus bilaterally (mainly right side)	right AMTR/negat	III (3)
5	M	21	0.5	0	FIAS/30, myoclonic seizures/300	abnormality of left hippocampus	E / L	left SMA (myoclonic seizures), left F pole(FIAS)	resection of left F pole/negat	IIIA (7)
6	M	27	9	perinatal asphyxia	FIAS/30 plus	bilateral abnormalities of gyrificaton and gliotic changes of PO region	E / R	O lobe bilaterally (mainly right side)	partial resection of right O lobe/ulegyria, FCD IIId	IIIA (5)
7	F	30	9	perinatal asphyxia	FIAS/3	normal	T / L	left lateral T lobe, GTS	incomplete resection of left GTS/negat	IVA (5)
8	F	26	17	meningoencephalitis	FIAS/12	normal	T / L	left lateral mesial T lobe	left AMTR/FCD Ib	IA (3)
9	F	56	28	0	FIAS/8	right hippocampal slerosis	T / bilaterally	hippocampus bilaterally (mainly right side)	right AMTR/negat	IIIA (5)
10	M	40	1	0	FIAS/2 plus	hypotrophic left hippocampus	T / L	left hippocampus	left AMTR/negat	IIA (9)
11	M	41	33	0	FIAS/30	focal hyperintensity within right basal temporal lobe	T / R	right hippocampus, lesion	right AMTR/FCD IIIb ganglioglioma	IA(7)
12	F	33	2	meningoencephalitis	FIAS/6 plus	postencephalitic changes T left	T / L	left hippocampus	left AMTR/hippocampal sclerosis, postmeningoencephalitic changes	IA (6)
13	M	40	12	trauma	FIAS/40 plus	traumatic changes T and GFI left	T / L	left T pole, lateral T lobe, lateral prefrontal area	resection of temporal pole, lesionectomy F left/posttraumatic changes, gliosis	IIIA (1)
14	M	37	31	prolonged febrile seizures	FIAS/4	normal	T / bilaterally	hippocampus bilaterally (mainly left side)	left AMTR/negat	IB (6)
15	F	27	9	meningoencephalitis	FIAS/5	left hippocampal sclerosis	T / L	left hippocampus	left AMTR/ FCD IIIa	IIIA (1)
16	M	51	2	febrile seizures	FIAS/3 plus	right hippocampal atrophy, slight changes of density	T / R	right hippocampus	right AMTR/HS	IA (7)
17	M	24	10	trauma	FIAS/15 plus	left hippocampal sclerosis, FTP traumatic lesions	T/ L	left hippocampus	left AMTR/negat	IV(5)
18	F	36	16	0	FIAS/13	nodular heterotopia along dorsal part of lateral ventricle and lateral cortex TO left	T/ L	lateral cortex TO junction left	lateral cortical resection TO left/ FCD IIa	IIIA (5)
19	F	45	26	0	FIAS/5	atrophy of left temporal pole and hippocampus	T/ L	T pole left	left AMTR/negat	IIIA (5)
20	M	23	3	perinatal asphyxia	FIAS/45	FCD Taylor type TPO junction left	E/ L	left TPO junction	resection of left TPO junction/ FCD IIa	IIIA (5)
21	F	36	9	0	FIAS/ 5	bilateral hippocampal atrophy and malrotation	T/ R	right hippocampus	right AMTR/negat	IB (5)
22	M	29	4	commotio cerebri	FIAS/10	dysplastic changes temporal pole right	T/ R	right hippocampus and temporal pole	right AMTR and cortectomy of frontoorbital cortex/FCD IIIa	IVB (5)
23	F	19	12	0	SPS/150 plus	abnormal gyrification within sulcus frontalis superior left	E/ L	dorsal part of left gyrus frontalis medius and inferior	resection in premotoric area of g. frontalis medius and inferior/negat.	IC (5)
24	F	17	13	neonatal icterus	FIAS/30 plus	normal	T/ R	right hippocampus	right AMTR/ hippocampal sclerosis type I	IA (2)
25	F	56	15	commotio cerebri	FIAS/3	potraumatic lesions O left	T/R	right hippocampus	right AMTR/hippocampal sclerosis type I	IA (2)
26	M	19	7	neonatal icterus	FIAS/15	normal	E/L	left DLPFC and premotoric area	partial cortectomy/FCD unclassified	IIB (4)
27	F	26	6	0	FIAS/15 plus	right hippocampal sclerosis	T/R	right hippocampus	right AMTR/hippocampal sclerosis type I	IA (2)
28	F	56	0.5	meningoencephalitis	FIAS/10	right hippocampal sclerosis	T/R	right hippocampus	right AMTR/hippocampal sclerosis type II	IIIA (4)
29	M	26	10	0	FIAS/3 plus	normal	E/R	right orbitofrontal subgenual cortex	resection of right T pole a dorsal part of orbitofrontal cortex/negat.	IA (5)
30	F	24	10	0	FIAS/1 plus	suspected FCD GFM right	E/R	GFM	cortectomy/FCD IIa	IIB (2)
31	M	40	3	0	FIAS/20 plus	suspected FCD F left (sulcus FM, GFM), suspected DNET P right	E/L	left frontal sulcus FM	cortectomy/negat	IIIA (2)
32	M	26	18	0	FAS, FIAS/ daily plus	nodular heterotopia along right lateral ventricle	T/R	dorsal part of right temporal lobe	lesionectomy/ neuronal heterotophy	ID (4)
33	M	24	14	0	FIAS/10	cystic lesion dorsal part of cingulate gyrus left	E/L	left lateral parietal cortex and dorsal part of cingulum	lesionectomy/AVM	IB (4)
34	F	29	12	perinatal asphyxia	FAS/30, FIAS/3	MCD TPO right	T/R	T right	lesionectomy/MCD	IIIA (3)
35	F	31	11	0	FIAS/10 plus	FCD gyrus supramarginalis left	E/L	left gyrus supramarginalis	lesionectomy/FCD IIa	IIIA (3)
36	F	25	8	commotio cerebri	FIAS/60	susp. FCD F right	E/R	right insula	cortectomy/negat	IIIA (3)
37	F	32	9	asphyxia	FIAS/3	postoperative changes T left	T/L	left temporobasal cortex	cortectomy/FCD IIb	IA (3)
38	F	49	20	0	FIAS/2	normal	T/R	right anterior part of GTM, hippocampus	right AMTR et temporobasal/gliosis	IA(5)
39	M	45	16	commotio cerebri	FIAS/30	agenesis T pol left	T/L	leftT pole	resection of left T pole/FCD III NOS	IA(3)
40	M	28	12	0	FIAS/5 plus	FCD dorsal part gts right	T/R	right gtm	cortectomy/FCD IIB, nodular heterotophy	IVA (2)
41	F	21	1	perinatal hypoxia, FS	FIAS 4/plus	FCD right central area, nodular heterotopia right lateral ventricle	E/R	right FCD perirolandic area, nodular heterotopia right ventricle	cortectomy/FCD IIa	IVB (2)
42	M	18	6	-	FIAS/100 plus	FCD gfm right	E/R	right posterior insula	cortectomy/FCD Ia	IIIA (1)
43	M	33	13	perinatal asphyxia	FIAS/10	normal	T / bilaterally	bitemporal no more specified	termocoagulation	IIIA (2)
44	F	25	5	meningoencephalitis	FIAS/20 plus	left hippocampal sclerosis, postencephalitic changes F left	T/L	left hippocampus	left AMTR/ hippocampal sclerosis type I	IA (2)
45	M	27	22	trauma	FIAS/30 plus	potraumatic changes T left	T/L	left GTS	lesionectomy, potraumatic changes	IA (1)
46	M	47	6	commotio cerebri	FIAS/30	nonspecific WM lesions FT bilat.	E/R	right anterior insula	cortectomy/FCD Ib	IIIA (3)
47	M	23	15	0	FIAS/10	negat	E/L	left operculoinsular	cortectomy/FCD IIa	IC (3)
48	M	31	13	0	FIAS/2 plus	postsurgical changes, left amygdalohippocampectomy	T/L	left T plus	cortectomy/postsurgical changes	IIIA (3)
49	M	29	18		FIAS/100	normal	E/L	left posterior insula	termocoagulation	IA (3)
50	M	39	15		FIAS/10	FCD F left	Tplus/L	FT left	termocoagulation	IB (2)
51	M	53	33	0	FIAS/4	left hippocampal sclerosis	T/L	left hippocampus	left AMTR/ hippocampal sclerosis type I	IVA (4)
52	F	22	13	perinatal asphyxia	FIAS/5	bilateral hippocampal sclerosis	T/R	right hippocampus	right AMTR/hippocampal sclerosis type I	IIIA (3)
53	M	45	0	perinatal encephalopathy	FIAS/120 plus	hyperintense changes PO bilat.	E/R	right PO	cortectomy/FCD IIa	IIIA (2)
54	M	33	21	cerebral contusion	FIAS/4	potraumatic changes T right	T/R	right temporobasal, temporopolar, mesiotemporal area	AMTR, cortectomy/posttraumatic changes	IA (3)
55	F	32	25	0	SPS/45	FCD mesial GFS right	E/R	right GFS	cortectomy/FCD IIa	IA (2)
56	M	35	32	0	FIAS/8	cystic lesion mesial frontal right	E/R	right subgenual cingulum	termocoagulation	IB (2)
57	F	35	16	0	FIAS/2	normal	E/R	right frontal dorsolateral	termocoagulation, cortectomy/FCD IIa	IVA (4)
58	M	28	15	0	FIAS/6	normal	T bilaterally	bitemporal (mainly right hippocampus)	termocoagulation, AMTR vpravo	IIIA (1)
59	M	28	14	commotio cerebri	FIAS/12 plus	normal	E/L	left mesial temporooccipital region	termocoagulation, cortectomy TO left	IC(3)
60	M	49	10	0	FIAS/8 plus	hypoplasia - aplasia of dorsal part corpus callosum	E/L	left DLPFC	termocoagulation	IIA (4)
61	M	32	12	0	FIAS/2	normal	E/R	right mesial frontal	cortectomy/FCD IIa	IIA (3)
62	M	41	5	0	FIAS/15 plus	normal	E/ L	left insula	cortectomy/FCDIIA	IIIA (2)
63	M	52	21	0	FIAS/5 plus	right hippocampal atrophy	E/R	right orbitofrontal cortex	termocoagulation	IA (2)
64	F	34	12	0	FIAS/16	normal	E/L	left TO	cortectomy/meningioangiomatosis	IIIA (2)
65	M	32	13	0	FIAS/2	multiple lesions, tuberous sclerosis	E/L	left operculoinsular	termocoagulation	IIIA (2)
66	M	35	29	meningitis	FIAS/5	normal	E/ L	left mesiofrontal, mesioparietal	termocoagulation	IIB (1)
67	M	43	4	0	FIAS/2 plus	normal	T/L	left hippocampus	left AMTR/negat	IA (2)
68	F	33	8	0	FIAS/5	FCD gyrus supramarginalis left	E/L	left gyrus supramarginalis	cortectomy/FCD Ia	IIIA (2)
69	F	32	22	0	FIAS/6	nodular heterotopia along lateral ventricle, predominantly right sided, suspected dysplasia F right	E/R	right T pole and hippocampus	termocoagulation, right AMTR/hippocampal sclerosis type I	IIIA (2)
70	M	51	3	febrile sizures	FIAS/2	right hippocampal atrophy	T/R	right hippocampus	right AMTR/ hippocampal sclerosis type I	IIIA (3)
71	M	23	14	0	FIAS/7 plus	left hippocampal sclerosis	T/L	left hippocampus	termocoagulation, AMTR vlevo/hippocampal sclerosis type I	IIA (3)
72	M	35	4	commotio cerebri	FIAS/25 plus	dysplastic changes temporal pole right	Tplus/R	right frontoorbital cortex, lateral temporal cortex	termocoagulation, cortectomy frontoorbital, lateral temporal/ FCDIIIa, VNS	IVA (2)
73	M	37	16	0	FIAS/2	normal	T/L	left mesial basal temporal cortex	termocoagulation	IA (2)
74	F	45	20	0	FIAS/3	normal	T/R	right gyrus temporalis medius/gyrus occipitalis medius	termocoagulation, cortectomy/FCD IIa	IIIA (1)
75	M	24	13	prematurity	FIAS/1	nodular heterotopia along lateral ventricles, atypical gyrification TO	T/R	right temporal lateromesial	termocoagulation, right tailored temporal resection/negat	IIIA (1)
76	F	44	12	perinatal asphyxia	FIAS/10	gliosis and atrophy TPO left	E/L	left P lateral mesial	termocoagulation, cortectomy FCD IIa	IIB (1)
77	M	38	26	0	FIAS/6	normal	T/L	left hippocampus	termocoagulation, left AMTR/FCD IIIa	IA (2)
78	M	26	18	0	FIAS/12	potraumatic changes T bilaterally	E/L	left lateral parietal cortex	termocoagulation, cortectomy/FCD Ib	IIIA (2)
79	M	29	22	prematurity	FIAS/50	normal	E/L	left precuneus, cingulum posterior	termocoagulation, cortectomy/FCD IIa	IVB (2)
80	F	23	12	choroid plexus papilloma	FIAS/45 plus	postsurgical changes, TO right	T/R	right T pole, hippocampus	termocoagulation, right AMTR/ hippocampal sclerosis type I, FCDIIIA	IVB (1)
Abbreviations
M	Male
F	Female
E	Extratemporal
T	Temporal
O	Occipital
P	Parietal
F	Frontal
FIAS	Focal impaired awarness seizures
FAS	Focal aware seizures
SPS	Single Partial Seizures
FCD	Focal cortical dysplasia
AMTR	Anteromesial temporal resection
WM	White matter
MCD	Malformation of cortical development
AVM	Arteriovenous malformation
PO	parieto-occipital
FT	fronto-temporal
GTM	medial temporal gyrus
GFM	medial frontal gyrus
Supplementary Table 2: Summary of patient’s description
